# Supplementary material for: Gene-by-Crisis Interaction for Optimism and Meaning in Life: The Effects of the COVID-19 Pandemic
Source: Behav Genet. 2021 Sep 13;52(1):13–25. doi: 10.1007/s10519-021-10081-9 (PMC8437088; doi:10.1007/s10519-021-10081-9)
Supplement: Supplementary file 2 — Supplementary file2 (XLSX 59 kb) [file 10519_2021_10081_MOESM2_ESM.xlsx]

## Sheet: Optimism_13vs14
Survey 13											Survey 14
	Correlations pre- and pandemic										Correlations pre- and pandemic
Opt	0.29 (0.26-0.32)									Opt	0.38 (0.35-0.40)
	Optimism										Optimism
	Percentage										Percentage
Decrease	0.508									Decrease	0.479
Stable	0.389									Stable	0.405
Increase	0.103									Increase	0.115
GEE										GEE
	Pre-pandemic		Pandemic		Pandemic		Change				Pre-pandemic		Pandemic		Pandemic		Change
Optimism	β (SE)	p	β (SE)	p	β (SE)	p	β (SE)	p		Optimism	β (SE)	p	β (SE)	p	β (SE)	p	β (SE)	p
Sex	0.01 (.07)	0.885	-0.24 (.02)	3.7x10-29	-0.22 (.04)	3.7x10-9	-0.18 (0.04)	4.9x10-5		Sex	0.01 (.04)	0.885	-0.24 (.02)	3.7x10-29	-0.18 (.03)	5.0x10-8	-0.09 (0.04)	0.012
Age	-0.01 (.05)	.779	-0.07 (.01)	8.5x10-8	-0.04 (.02)	0.049	-0.02 (0.02)	0.332		Age	-0.12 (.02)	9.5x10-7	-0.07 (.01)	8.5x10-8	-0.02 (.02)	0.316	0.09 (0.02)	1.4x10-5
Education	0.06 (.03)	.077	0.01 (.01)	0.453	-0.01 (.02)	0.665	-0.05 (0.02)	0.009		Education	0.04 (.02)	.051	0.01 (.01)	0.453	-0.01 (.02)	0.463	-0.05 (0.02)	0.009
Self-rated health	0.29 (.03)	4.6x10-14	0.23 (.01)	8.9x10-94	0.20 (.02)	1.7x10-19	-0.04 (0.02)	0.070		Self-rated health	0.44 (.02)	1.6x10-67	0.23 (.01)	8.9x10-94	0.16 (.02)	4.9x10-21	-0.12 (0.02)	3.5x10-10
Chronic illness	-0.05 (.07)	.480	0.07 (.02)	0.015	0.02 (.05)	0.614	-0.03 (0.05)	0.478		Chronic illness	0.11 (.05)	.020	0.07 (.02)	0.015	0.07 (.04)	0.081	0.001 (0.05)	0.996
Pre-pandemic optimism					0.23 (.02)	8.1x10-24				Pre-pandemic optimism					0.31 (.02)	1.1x10-56
Twin models										Twin models
Twin correlations										Twin correlations
	MZ		DZ								MZ		DZ
Optimism	Pre-pandemic	Pandemic	Pre-pandemic	Pandemic						Optimism	Pre-pandemic	Pandemic	Pre-pandemic	Pandemic
Pre-pandemic	0.17 (.07-.27)		0.04 (-.11-.20)							Pre-pandemic	0.30 (.22-.38)		0.20 (-.01-.38)
Pandemic	0.16 (.10-.23)	0.19 (.13-.25)	0.23 (.12-.33)	0.09 (.01-.17)						Pandemic	0.16 (.10-.23)	0.20 (.14-.26)	0.05 (-.08-.17)	0.10 (.01-.18)
Standardized estimates of the variance components										Standardized estimates of the variance components
	A		E			Genetic and environmental correlation					A		E			Genetic and environmental correlation
Optimism	Pre-pandemic	Pandemic	Pre-pandemic	Pandemic			Estimate	95% CI		Optimism	Pre-pandemic	Pandemic	Pre-pandemic	Pandemic			Estimate	95% CI
Pre-pandemic	0.16		0.84			rA	1.07	.70-1.75		Pre-pandemic	0.31		0.69			rA	0.65	.42-.88
	.06 -.26		.74-.94			rE	0.15	.05-.24			.22-.38		.62-.78			rE	0.3	.21-.39
Pandemic	0.61	0.19	0.39	0.81						Pandemic	0.42	0.2	0.58	0.8
	.40-.84	.13-.25	.16-.60	.75-.87							.26-.57	.14-.26	.43-.74	.74-.86

## Sheet: Meaning_13vs14
Survey 13											Survey 14
	Correlations pre- and pandemic										Correlations pre- and pandemic
Meaning	0.31 (0.28-0.34)									Meaning	0.39 (0.37-0.41)
	Meaning in life										Meaning in life
	Percentage										Percentage
Decrease	0.356									Decrease	0.258
Stable	0.496									Stable	0.498
Increase	0.148									Increase	0.243
GEE										GEE
	Pre-pandemic		Pandemic		Pandemic		Change				Pre-pandemic		Pandemic		Pandemic		Change
Meaning in life	β (SE)	p	β (SE)	p	β (SE)	p	β (SE)	p		Meaning in life	β (SE)	p	β (SE)	p	β (SE)	p	β (SE)	p
Sex	0.01 (.06)	0.879	-0.11 (.02)	9.6x10-09	-0.15 (.04)	4.0x10-05	-0.16 (.04)	1.1x10-4		Sex	0.06 (.05)	0.161	-0.11 (.02)	9.6x10-09	-0.16 (.03)	1.7x10-07	-0.18 (.04)	1.5x10-6
Age	0.10 (.04)	0.054	0.04 (.01)	7.2x10-04	0.01 (.02)	0.641	-0.08 (.02)	6.2x10-4		Age	0.04 (.03)	0.089	0.04 (.01)	7.2x10-04	-0.01 (.02)	0.836	-0.03 (.02)	0.205
Education	0.09 (.03)	0.012	-0.02 (.01)	0.026	-0.04 (.02)	0.052	-0.09 (.02)	2.3x10-5		Education	0.11 (.02)	5.2x10-7	-0.02 (.01)	0.026	-0.05 (.01)	0.003	-0.12 (.02)	2.9x10-10
Self-rated health	0.18 (.03)	3.7x10-6	0.26 (.01)	4.7x10-120	0.22 (.02)	6.6x10-26	0.04 (.02)	0.062		Self-rated health	0.29 (.02)	1.7x10-30	0.26 (.01)	4.7x10-120	0.20 (.01)	3.7x10-29	-0.01 (.02)	0.790
Chronic illness	0.01 (.07)	0.918	0.05 (.03)	0.071	0.01 (.05)	0.815	-0.05 (.05)	0.362		Chronic illness	0.05 (.05)	0.346	0.05 (.03)	0.071	0.04 (.04)	0.251	-0.001 (.05)	.936
Pre-pandemic meaning in life					0.24 (.02)	2.8x10-24				Pre-pandemic meaning in life					0.33 (.01)	1.4x10-66
Twin models										Twin models
Twin correlations										Twin correlations
	MZ		DZ								MZ		DZ
Meaning in life	Pre-pandemic	Pandemic	Pre-pandemic	Pandemic						Meaning in life	Pre-pandemic	Pandemic	Pre-pandemic	Pandemic
Pre-pandemic	0.31 (.20-.42)		0.06 (-.07-.20)							Pre-pandemic	0.30 (21-.38)		0.30 (.11-.46)
Pandemic	0.19 (.11-.26)	0.27 (.21-.32)	0.09 (-.00-.18)	0.09 (.00-.18)						Pandemic	0.20 (.13-.26)	0.26 (.20-.32)	0.23 (.10-.34)	0.10 (.02-.19)
Standardized estimates of the variance components										Standardized estimates of the variance components
Meaning in life	A		E			Genetic and environmental correlation				Meaning in life	A		E			Genetic and environmental correlation
	Pre-pandemic	Pandemic	Pre-pandemic	Pandemic			Estimate	95% CI			Pre-pandemic	Pandemic	Pre-pandemic	Pandemic			Estimate	95% CI
Pre-pandemic	0.28		0.72			rA	0.69	.45-.97		Pre-pandemic	0.31		0.69			rA	0.72	.54-.91
	.17-.38		.62-.83			rE	0.23	.13-.32			.22-.39		.61-.78			rE	0.35	.26-.43
Pandemic	0.53	0.26	0.47	0.74						Pandemic	0.45	0.25	0.55	0.75
	.35-.72	.20-.31	.28-.65	.69-.80							.32-.58	.20-.31	.42-.68	.69-.80
